# Supplementary material for: Genomic analysis of Salmonella Typhi from a typhoid conjugate vaccine trial
Source: Microb Genom. 2026 May 18;12(5):001721. doi: 10.1099/mgen.0.001721 (PMC13183295; doi:10.1099/mgen.0.001721)
Supplement: Supplementary Material 1. [file mgen-12-01721-s001.xlsx]

## Sheet: Supplementary Table 1
Supplementary Table 1: Line list and associated metadata for the 136 trial isolates analysed by whole-genome sequencing.
Accession	Sample	vaccine_group	Isolation_date	Location
ERR15983789	CDNC1M	MenA	2022-07-01	Blantyre,Malawi
ERR15983788	CDNC1A	MenA	2022-07-01	Blantyre,Malawi
ERR15983787	CDNC15	MenA	2022-07-01	Blantyre,Malawi
ERR15983786	CDNC0Y	MenA	2022-07-01	Blantyre,Malawi
ERR15983785	CDNBZE	TCV	2022-07-01	Blantyre,Malawi
ERR15983784	CDNBY9	MenA	2022-07-01	Blantyre,Malawi
ERR15983783	CDNBXP	MenA	2022-07-01	Blantyre,Malawi
ERR15983804	CNSGML	TCV	2022-07-01	Blantyre,Malawi
ERR15983803	CNS8I6	TCV	2022-07-01	Blantyre,Malawi
ERR15983802	CNS4TI	TCV	2020-08-11	Blantyre,Malawi
ERR15983800	CDND0A	MenA	2022-07-01	Blantyre,Malawi
ERR15983799	CDNCZS	MenA	2022-07-01	Blantyre,Malawi
ERR15983798	CDNCZG	MenA	2022-07-01	Blantyre,Malawi
ERR15983797	CDNCDW	MenA	2022-07-01	Blantyre,Malawi
ERR15983796	CDNCDK	MenA	2022-07-01	Blantyre,Malawi
ERR15983795	CDNCDI	MenA	2022-07-01	Blantyre,Malawi
ERR15983794	CDNCCP	MenA	2022-07-01	Blantyre,Malawi
ERR15983793	CDNC7U	MenA	2022-07-01	Blantyre,Malawi
ERR15983792	CDNC6W	MenA	2022-07-01	Blantyre,Malawi
ERR15983791	CDNC47	MenA	2022-03-31	Blantyre,Malawi
ERR15983790	CDNC20	MenA	2022-07-01	Blantyre,Malawi
ERR15983782	CDNB02	TCV	2018-04-12	Blantyre,Malawi
ERR15983781	CDNANA	MenA	2018-04-12	Blantyre,Malawi
ERR15983780	CDNALX	MenA	2018-04-12	Blantyre,Malawi
ERR15983779	CDNAKY	MenA	2018-04-12	Blantyre,Malawi
ERR15983778	CDNAKC	MenA	2018-04-12	Blantyre,Malawi
ERR15983777	CDNAEH	MenA	2018-04-12	Blantyre,Malawi
ERR15983776	CDNAD3	MenA	2018-04-12	Blantyre,Malawi
ERR15983775	CDNABR	TCV	2021-09-28	Blantyre,Malawi
ERR15983774	CDNA9A	MenA	2018-04-12	Blantyre,Malawi
ERR15983773	CDNA99	TCV	2018-04-12	Blantyre,Malawi
ERR15983772	CDNA62	MenA	2018-04-12	Blantyre,Malawi
ERR15983771	CDNA61	MenA	2018-04-12	Blantyre,Malawi
ERR15983770	CDNA5S	MenA	2018-04-12	Blantyre,Malawi
ERR15983769	CDNA4L	MenA	2018-04-12	Blantyre,Malawi
ERR15983768	CDNA0V	TCV	2021-08-16	Blantyre,Malawi
ERR15983767	CDN9Z5	MenA	2021-08-16	Blantyre,Malawi
ERR15983766	CDN9YC	MenA	2021-08-16	Blantyre,Malawi
ERR15983764	CDN9X4	MenA	2021-02-06	Blantyre,Malawi
ERR15983763	CDN9WR	MenA	2021-08-16	Blantyre,Malawi
ERR15983762	CDN9TD	TCV	2021-08-16	Blantyre,Malawi
ERR15983761	CDN9RN	TCV	2021-08-16	Blantyre,Malawi
ERR15983760	CDN9QP	MenA	2021-08-16	Blantyre,Malawi
ERR15983759	CDN9PB	MenA	2021-08-16	Blantyre,Malawi
ERR15983757	CDN9KU	MenA	2021-08-16	Blantyre,Malawi
ERR15983756	CDN95F	MenA	2020-01-04	Blantyre,Malawi
ERR15983755	CDN93F	MenA	2021-12-03	Blantyre,Malawi
ERR15983754	CDN928	MenA	2021-12-03	Blantyre,Malawi
ERR15983753	CDN91Y	MenA	2021-12-03	Blantyre,Malawi
ERR15983752	CDN90G	MenA	2021-12-01	Blantyre,Malawi
ERR15983751	CDN8WU	MenA	2020-09-17	Blantyre,Malawi
ERR15983750	CDN8VX	TCV	2020-09-17	Blantyre,Malawi
ERR15983749	CDN8PU	MenA	2019-11-02	Blantyre,Malawi
ERR15983748	CDN8D1	MenA	2019-11-02	Blantyre,Malawi
ERR15983747	CDN8C9	TCV	2020-03-21	Blantyre,Malawi
ERR15983746	CDN8A9	MenA	2022-06-17	Blantyre,Malawi
ERR15983745	CDN881	TCV	2019-11-02	Blantyre,Malawi
ERR15983744	CDN86S	MenA	2019-11-02	Blantyre,Malawi
ERR15983743	CDN86A	MenA	2019-11-02	Blantyre,Malawi
ERR15983742	CDN83S	TCV	2019-11-02	Blantyre,Malawi
ERR15983741	CDN83G	MenA	2019-11-02	Blantyre,Malawi
ERR15983740	CDN839	MenA	2019-11-02	Blantyre,Malawi
ERR15983739	CDN810	MenA	2020-09-09	Blantyre,Malawi
ERR15983738	CDN7ZN	MenA	2020-10-23	Blantyre,Malawi
ERR15983737	CDN7Z7	MenA	2019-11-02	Blantyre,Malawi
ERR15983736	CDN7SR	MenA	2019-11-02	Blantyre,Malawi
ERR15983735	CDN775	MenA	2018-11-12	Blantyre,Malawi
ERR15983734	CDN6Y6	MenA	2018-11-12	Blantyre,Malawi
ERR15983733	CDN6SZ	MenA	2018-11-12	Blantyre,Malawi
ERR15983732	CDN6N8	MenA	2018-11-12	Blantyre,Malawi
ERR15983731	CDN6N1	MenA	2018-11-12	Blantyre,Malawi
ERR15983730	CDN6MW	MenA	2018-11-12	Blantyre,Malawi
ERR15983729	CDN6MN	MenA	2019-07-31	Blantyre,Malawi
ERR15983728	CDN6KG	MenA	2019-08-14	Blantyre,Malawi
ERR15983727	CDN6K4	TCV	2018-11-12	Blantyre,Malawi
ERR15983726	CDN6IU	MenA	2019-03-07	Blantyre,Malawi
ERR15983725	CDN6CI	TCV	2019-10-06	Blantyre,Malawi
ERR15983724	CDN6BN	MenA	2019-10-06	Blantyre,Malawi
ERR15983723	CDN6AZ	MenA	2019-10-06	Blantyre,Malawi
ERR15983722	CDN6AC	MenA	2019-10-06	Blantyre,Malawi
ERR15983720	CDN66N	MenA	2019-07-06	Blantyre,Malawi
ERR15983719	CDN66M	MenA	2019-05-31	Blantyre,Malawi
ERR15983718	CDN64L	MenA	2019-05-13	Blantyre,Malawi
ERR15983717	CDN63A	MenA	2019-07-05	Blantyre,Malawi
ERR15983716	CDN62Q	MenA	2019-06-05	Blantyre,Malawi
ERR15983715	CDN5ZB	MenA	2019-04-05	Blantyre,Malawi
ERR15983714	CDN5Y5	MenA	2019-04-29	Blantyre,Malawi
ERR15983713	CDN5X8	MenA	2019-04-29	Blantyre,Malawi
ERR15983712	CDN5WZ	MenA	2019-11-04	Blantyre,Malawi
ERR15983711	CDN5UE	TCV	2019-03-29	Blantyre,Malawi
ERR15983710	CDN5TL	TCV	2019-03-29	Blantyre,Malawi
ERR15983709	CDN5NN	MenA	2019-12-04	Blantyre,Malawi
ERR15983708	CDN5LY	MenA	2019-03-25	Blantyre,Malawi
ERR15983707	CND5IP	MenA	2019-12-03	Blantyre,Malawi
ERR15983706	CDN5IL	MenA	2019-03-18	Blantyre,Malawi
ERR15983705	CDN5H8	MenA	2019-03-15	Blantyre,Malawi
ERR15983704	CDN5H1	TCV	2019-03-15	Blantyre,Malawi
ERR15983703	CDN51L	MenA	2019-08-02	Blantyre,Malawi
ERR15983702	CDN4DG	MenA	2019-02-13	Blantyre,Malawi
ERR15983701	CDN4AE	MenA	2019-12-02	Blantyre,Malawi
ERR15983700	CDN49M	MenA	2019-11-02	Blantyre,Malawi
ERR15983699	CDN498	MenA	2019-11-02	Blantyre,Malawi
ERR15983698	CDN483	MenA	2019-11-02	Blantyre,Malawi
ERR15983697	CDN46D	MenA	2019-11-02	Blantyre,Malawi
ERR15983696	CDN45W	MenA	2019-11-02	Blantyre,Malawi
ERR15983695	CDN43L	MenA	2019-11-02	Blantyre,Malawi
ERR15983694	CDN423	MenA	2019-01-14	Blantyre,Malawi
ERR15983693	CDN3MR	MenA	2018-09-19	Blantyre,Malawi
ERR15983692	CDN33K	MenA	2018-11-20	Blantyre,Malawi
ERR15983691	CDN2Z8	MenA	2018-10-19	Blantyre,Malawi
ERR15983689	CDN2VI	MenA	2018-09-24	Blantyre,Malawi
ERR15983688	CDN2S9	MenA	2018-09-19	Blantyre,Malawi
ERR15983687	CDN2PD	MenA	2018-04-10	Blantyre,Malawi
ERR15983686	CDN2MR	MenA	2018-04-10	Blantyre,Malawi
ERR15983685	CDN2KS	MenA	2018-06-09	Blantyre,Malawi
ERR15983684	CDN2J4	MenA	2018-06-09	Blantyre,Malawi
ERR15983683	CDN2BJ	MenA	2018-08-23	Blantyre,Malawi
ERR15983682	CDN1UI	TCV	2018-06-25	Blantyre,Malawi
ERR15983681	CDN1P7	MenA	2018-08-06	Blantyre,Malawi
ERR15983680	CDN1P1	MenA	2018-08-06	Blantyre,Malawi
ERR15983679	CDN1FL	TCV	2018-03-19	Blantyre,Malawi
ERR15983678	CDN1DL	MenA	2018-05-04	Blantyre,Malawi
ERR15983677	CAARC4	MenA	2019-06-17	Blantyre,Malawi
ERR15983676	CAAR9A	MenA	2019-11-06	Blantyre,Malawi
ERR15983675	CAAQ9F	MenA	2019-04-25	Blantyre,Malawi
ERR15983674	CAAFX7	MenA	2019-05-28	Blantyre,Malawi
ERR5636031	CDN6J8	MenA	2018-11-12	Blantyre,Malawi
ERR5636011	CDN6UC	MenA	2018-11-12	Blantyre,Malawi
ERR5636012	CDN6UR	MenA	2018-11-12	Blantyre,Malawi
ERR5636013	CDN7U3	TCV	2019-11-02	Blantyre,Malawi
ERR5636018	CDN7WC	MenA	2019-11-23	Blantyre,Malawi
ERR15983707	CDN5IP	MenA	2019-12-03	Blantyre,Malawi
ERR15983765	CDN9XH	MenA	2021-04-06	Blantyre,Malawi
ERR15983758	CDN9MU	TCV	2021-01-10	Blantyre,Malawi
ERR15983721	CDN69L	TCV	2019-06-13	Blantyre,Malawi
ERR15983690	CDN2W2	MenA	2018-10-24	Blantyre,Malawi

## Sheet: Supplementary Table 2
Sample	sensitive	resistant
CDN6J8	Ciprofloxacin,Ceftriaxone,Gentamicin	Ampicillin,Chloramphenicol,Cotrimoxazole
CDN6UC	Ciprofloxacin,Ceftriaxone,Gentamicin	Ampicillin,Chloramphenicol,Cotrimoxazole
CDN6UR	Pefloxacin ,Ceftriaxone,Gentamicin	Ampicillin,Chloramphenicol,Cotrimoxazole
CDN7U3	Ciprofloxacin,Ceftriaxone,Pefloxacin	Ampicillin,Chloramphenicol,Cotrimoxazole
CDN7WC	Ciprofloxacin,Ceftriaxone,Pefloxacin	Ampicillin,Chloramphenicol,Cotrimoxazole,Gentamicin
CDN1UI	Ceftriaxone,Ciprofloxacin	Ampicillin,Chloramphenicol,Cotrimoxazole,Gentamicin
CDN51L	Ciprofloxacin,Ceftriaxone	Ampicillin,Chloramphenicol,Cotrimoxazole,Gentamicin
CAAFX7	Ceftriaxone,Ciprofloxacin	Ampicillin,Chloramphenicol,Cotrimoxazole,Gentamicin
CDN69L	Ceftriaxone,Ciprofloxacin	Ampicillin,Chloramphenicol,Cotrimoxazole,Gentamicin
CDN1P7	Ceftriaxone,Ciprofloxacin	Ampicillin,Chloramphenicol,Cotrimoxazole,Gentamicin
CDN1FL	Ceftriaxone,Ciprofloxacin	Ampicillin,Chloramphenicol,Cotrimoxazole
CDN5WZ	Ceftriaxone,Ciprofloxacin	Ampicillin,Chloramphenicol,Cotrimoxazole,Gentamicin
CDN5H1	Ciprofloxacin,Ceftriaxone	Ampicillin,Chloramphenicol,Cotrimoxazole,Gentamicin
CDN3MR	Ciprofloxacin,Ceftriaxone	Ampicillin,Chloramphenicol,Cotrimoxazole,Gentamicin
CDN4AE	Ciprofloxacin,Ceftriaxone	Ampicillin,Chloramphenicol,Cotrimoxazole
CDN5NN	Ceftriaxone,Ciprofloxacin	Ampicillin,Chloramphenicol,Cotrimoxazole,Gentamicin
CAAQ9F	Ceftriaxone,Ciprofloxacin	Ampicillin,Chloramphenicol,Cotrimoxazole,Gentamicin
CDN5X8	Ceftriaxone,Ciprofloxacin	Ampicillin,Chloramphenicol,Cotrimoxazole,Gentamicin
CDN2Z8	Ceftriaxone,Ciprofloxacin	Ampicillin,Chloramphenicol,Cotrimoxazole,Gentamicin
CDN2VI	Ceftriaxone,Ciprofloxacin	Ampicillin,Chloramphenicol,Cotrimoxazole,Gentamicin
CDN2S9	Ceftriaxone,Ciprofloxacin	Ampicillin,Chloramphenicol,Cotrimoxazole,Gentamicin
CDN498	Ciprofloxacin,Ceftriaxone	Ampicillin,Chloramphenicol,Cotrimoxazole,Gentamicin
CDN6BN	Ciprofloxacin,Ceftriaxone	Ampicillin,Chloramphenicol,Cotrimoxazole,Gentamicin
CDN63A	Ceftriaxone,Ciprofloxacin	Ampicillin,Chloramphenicol,Cotrimoxazole,Gentamicin
CDN423	Ciprofloxacin,Ceftriaxone	Ampicillin,Chloramphenicol,Cotrimoxazole,Gentamicin
CDN1DL	Ceftriaxone,Ciprofloxacin	Ampicillin,Chloramphenicol,Cotrimoxazole,Gentamicin
CDN66N	Ciprofloxacin,Ceftriaxone	Ampicillin,Chloramphenicol,Cotrimoxazole,Gentamicin
CDN64L	Ceftriaxone,Ciprofloxacin	Ampicillin,Chloramphenicol,Cotrimoxazole,Gentamicin
CDN33K	Ciprofloxacin,Ceftriaxone	Ampicillin,Chloramphenicol,Cotrimoxazole,Gentamicin
CDN483	Ciprofloxacin,Ceftriaxone	Ampicillin,Chloramphenicol,Cotrimoxazole,Gentamicin
CND5IP	Ciprofloxacin,Ceftriaxone	Ampicillin,Chloramphenicol,Cotrimoxazole,Gentamicin
CDN43L	Ciprofloxacin,Ceftriaxone	Ampicillin,Chloramphenicol,Cotrimoxazole,Gentamicin
CDN2J4	Ciprofloxacin,Ceftriaxone	Ampicillin,Chloramphenicol,Cotrimoxazole,Gentamicin
CDN5ZB	Ceftriaxone,Ciprofloxacin	Ampicillin,Chloramphenicol,Cotrimoxazole,Gentamicin
CDN5Y5	Ceftriaxone,Ciprofloxacin	Ampicillin,Chloramphenicol,Cotrimoxazole,Gentamicin
CDN62Q	Ceftriaxone,Ciprofloxacin	Ampicillin,Chloramphenicol,Cotrimoxazole,Gentamicin
CDN5LY	Ceftriaxone,Ciprofloxacin	Ampicillin,Chloramphenicol,Cotrimoxazole,Gentamicin
CDN66M	Ciprofloxacin,Ceftriaxone	Ampicillin,Chloramphenicol,Cotrimoxazole,Gentamicin
CDN5UE	Ceftriaxone,Ciprofloxacin	Ampicillin,Chloramphenicol,Cotrimoxazole,Gentamicin
CDN2PD	Ciprofloxacin,Ceftriaxone	Ampicillin,Chloramphenicol,Cotrimoxazole,Gentamicin
CDN46D	Ciprofloxacin,Ceftriaxone	Ampicillin,Chloramphenicol,Cotrimoxazole,Gentamicin
CDN6AZ	Ciprofloxacin,Ceftriaxone	Ampicillin,Chloramphenicol,Cotrimoxazole,Gentamicin
CDN5IL	Ciprofloxacin,Ceftriaxone	Ampicillin,Chloramphenicol,Cotrimoxazole,Gentamicin
CDN6SZ	Ciprofloxacin,Ceftriaxone	Ampicillin,Chloramphenicol,Cotrimoxazole,Gentamicin
CDN6IU	Ciprofloxacin,Ceftriaxone	Ampicillin,Chloramphenicol,Cotrimoxazole,Gentamicin
CDN6Y6	Ciprofloxacin,Ceftriaxone	Ampicillin,Chloramphenicol,Cotrimoxazole,Gentamicin
CDN775	Ciprofloxacin,Ceftriaxone	Ampicillin,Chloramphenicol,Cotrimoxazole,Gentamicin
CDN6K4	Ciprofloxacin,Ceftriaxone	Ampicillin,Chloramphenicol,Cotrimoxazole,Gentamicin
CDN6MN	Ciprofloxacin,Ceftriaxone	Ampicillin,Chloramphenicol,Cotrimoxazole,Gentamicin
CDN6MW	Ciprofloxacin,Ceftriaxone	Ampicillin,Chloramphenicol,Cotrimoxazole
CDN6N1	Ciprofloxacin,Ceftriaxone,Gentamicin	Ampicillin,Chloramphenicol,Cotrimoxazole
CDN6KG	Ciprofloxacin,Ceftriaxone	Ampicillin,Chloramphenicol,Cotrimoxazole
CDN6N8	Ciprofloxacin,Ceftriaxone,Gentamicin	Ampicillin,Chloramphenicol,Cotrimoxazole,Gentamicin
CDN4DG	Ciprofloxacin,Ceftriaxone	Ampicillin,Chloramphenicol,Cotrimoxazole,Gentamicin
CDN2W2	Ciprofloxacin,Ceftriaxone	Ampicillin,Chloramphenicol,Cotrimoxazole,Gentamicin
CDN1P1	Ceftriaxone,Ciprofloxacin	Ampicillin,Chloramphenicol,Cotrimoxazole,Gentamicin
CDN6AC	Ciprofloxacin,Ceftriaxone	Ampicillin,Chloramphenicol,Cotrimoxazole,Gentamicin
CDN2BJ	Ceftriaxone,Ciprofloxacin	Ampicillin,Chloramphenicol,Cotrimoxazole
CDN5H8	Ceftriaxone,Ciprofloxacin	Ampicillin,Chloramphenicol,Cotrimoxazole,Gentamicin
CDN5TL	Ceftriaxone,Ciprofloxacin	Ampicillin,Chloramphenicol,Cotrimoxazole,Gentamicin
CDN2MR	Ceftriaxone,Ciprofloxacin	Ampicillin,Chloramphenicol,Cotrimoxazole,Gentamicin
CDN5IP	Ciprofloxacin,Ceftriaxone	Ampicillin,Cotrimoxazole,Chloramphenicol
CDN83G	Ceftriaxone,Pefloxacin	Ampicillin,Cotrimoxazole,Chloramphenicol
CDN86A	Ceftriaxone,Pefloxacin	Ampicillin,Cotrimoxazole,Chloramphenicol
CDN8A9	Ceftriaxone,Pefloxacin	Ampicillin,Cotrimoxazole,Chloramphenicol
CDN8D1	Ceftriaxone,Pefloxacin	Ciprofloxacin,Ampicillin,Cotrimoxazole,Chloramphenicol,gentamicin
CDN8PU	Ceftriaxone	Ampicillin,Cotrimoxazole,Chloramphenicol
CDN8VX	Ceftriaxone,Pefloxacin	Ampicillin,Cotrimoxazole,Chloramphenicol
CDN93F	Ceftriaxone,Pefloxacin	Ampicillin,Cotrimoxazole,Chloramphenicol
CDN9KU	Ceftriaxone,Pefloxacin	Ampicillin,Cotrimoxazole,Chloramphenicol
CDN9MU	Ceftriaxone,Pefloxacin	Ampicillin,Cotrimoxazole,Chloramphenicol
CDN9QP	Ceftriaxone,Pefloxacin	Ampicillin,Cotrimoxazole,Chloramphenicol
CDN9WR	Ceftriaxone,Pefloxacin	Ampicillin,Cotrimoxazole,Chloramphenicol
CDN9XH	Ceftriaxone,Pefloxacin	Ampicillin,Cotrimoxazole,Chloramphenicol
CDN9Z5	Ceftriaxone,Pefloxacin	Ampicillin,Cotrimoxazole,Chloramphenicol
CDNA0V	Ceftriaxone,Pefloxacin	Ampicillin,Cotrimoxazole,Chloramphenicol
CDNA62	Ceftriaxone,Pefloxacin	Ampicillin,Cotrimoxazole,Chloramphenicol
CDNA99	Ceftriaxone,Pefloxacin	Ampicillin,Cotrimoxazole,Chloramphenicol
CDNA9A	Ceftriaxone,Pefloxacin	Ampicillin,Cotrimoxazole,Chloramphenicol
CDNABR	Ceftriaxone,Pefloxacin	Ampicillin,Cotrimoxazole,Chloramphenicol
CDNANA	Ceftriaxone,Pefloxacin	Ampicillin,Cotrimoxazole,Chloramphenicol
CDNB02	Ceftriaxone,Pefloxacin	Ampicillin,Cotrimoxazole,Chloramphenicol
CDNBXP	Ceftriaxone,Pefloxacin	Ampicillin,Cotrimoxazole,Chloramphenicol
CDNBZE	Ceftriaxone,Pefloxacin	Ampicillin,Cotrimoxazole,Chloramphenicol
CDNC15	Ceftriaxone,Pefloxacin	Ampicillin,Cotrimoxazole,Chloramphenicol
CDNC20	Ceftriaxone,Pefloxacin	Ampicillin,Cotrimoxazole,Chloramphenicol
CDNC6W	Ceftriaxone,Pefloxacin	Ampicillin,Cotrimoxazole,Chloramphenicol
CDNC7U	Ceftriaxone,Pefloxacin	Ampicillin,Cotrimoxazole,Chloramphenicol
CDNCCP	Ceftriaxone,Pefloxacin	Ampicillin,Cotrimoxazole,Chloramphenicol
CDNCDI	Ceftriaxone,Pefloxacin	Ampicillin,Cotrimoxazole,Chloramphenicol
CDNCDK	Ceftriaxone,Pefloxacin	Ampicillin,Cotrimoxazole,Chloramphenicol
CDNCDW	Ceftriaxone,Pefloxacin	Ampicillin,Cotrimoxazole,Chloramphenicol
CDNCZS	Ceftriaxone,Pefloxacin	Ampicillin,Cotrimoxazole,Chloramphenicol
CDND0A	Ceftriaxone,Pefloxacin	Ampicillin,Chloramphenicol,Cotrimoxazole,Gentamicin
CDN2KS	Ceftriaxone,Ciprofloxacin	Ampicillin,Chloramphenicol,Cotrimoxazole,Gentamicin
CDN45W	Ciprofloxacin,Ceftriaxone	Ampicillin,Chloramphenicol,Cotrimoxazole,Gentamicin
CDN49M	Ciprofloxacin,Ceftriaxone	Ampicillin,Chloramphenicol,Cotrimoxazole,Gentamicin
CDN6CI	Ciprofloxacin,Ceftriaxone	Ampicillin,Cotrimoxazole,Chloramphenicol
CDN7SR	Ceftriaxone,Pefloxacin	Ampicillin,Cotrimoxazole,Chloramphenicol
CDN7Z7	Ceftriaxone,Pefloxacin	Ampicillin,Cotrimoxazole,Chloramphenicol
CDN839	Ceftriaxone,Pefloxacin	Ampicillin,Cotrimoxazole,Chloramphenicol
CDN83S	Ceftriaxone,Pefloxacin	Ampicillin,Cotrimoxazole,Chloramphenicol
CDN86S	Ceftriaxone,Pefloxacin	Ampicillin,Cotrimoxazole,Chloramphenicol
CDN881	Ceftriaxone,Pefloxacin	Ampicillin,Cotrimoxazole,Chloramphenicol
CDN8WU	Ceftriaxone,Pefloxacin	Ampicillin,Cotrimoxazole,Chloramphenicol
CDN90G	Ceftriaxone,Pefloxacin	Ampicillin,Cotrimoxazole,Chloramphenicol
CDN91Y	Ceftriaxone,Pefloxacin	Ampicillin,Cotrimoxazole,Chloramphenicol
CDN928	Ceftriaxone,Pefloxacin	Ampicillin,Cotrimoxazole,Chloramphenicol
CDN95F	Ceftriaxone,Pefloxacin	Ampicillin,Cotrimoxazole,Chloramphenicol,Pefloxacin
CDN9PB	Ceftriaxone	Ampicillin,Cotrimoxazole,Chloramphenicol
CDN9RN	Ceftriaxone,Pefloxacin	Ampicillin,Cotrimoxazole,Chloramphenicol
CDN9TD	Ceftriaxone,Pefloxacin	Ampicillin,Cotrimoxazole,Chloramphenicol
CDN9YC	Ceftriaxone,Pefloxacin	Ampicillin,Cotrimoxazole,Chloramphenicol
CDNA4L	Ceftriaxone,Pefloxacin,Ampicillin,Cotrimoxazole,Chloramphenicol	Nil
CDNA5S	Ceftriaxone,Pefloxacin	Ampicillin,Cotrimoxazole,Chloramphenicol
CDNA61	Ceftriaxone,Pefloxacin	Ampicillin,Cotrimoxazole,Chloramphenicol
CDNAD3	Ceftriaxone,Pefloxacin	Ampicillin,Cotrimoxazole,Chloramphenicol
CDNAEH	Ceftriaxone,Pefloxacin	Ampicillin,Cotrimoxazole,Chloramphenicol
CDNAKY	Ceftriaxone,Pefloxacin	Ampicillin,Cotrimoxazole,Chloramphenicol
CDNALX	Ceftriaxone,Pefloxacin	Ampicillin,Cotrimoxazole,Chloramphenicol
CDNBY9	Ceftriaxone,Pefloxacin	Ampicillin,Cotrimoxazole,Chloramphenicol
CDNC0Y	Ceftriaxone,Pefloxacin	Ampicillin,Cotrimoxazole,Chloramphenicol
CDNC1M	Ceftriaxone,Pefloxacin	Ampicillin,Chloramphenicol,Cotrimoxazole,Gentamicin
CAAR9A	Ciprofloxacin,Ceftriaxone	Ampicillin,Chloramphenicol,Cotrimoxazole,Gentamicin
CDN810	Ciprofloxacin,Ceftriaxone	Ampicillin,Cotrimoxazole,Chloramphenicol
CDNCZG	Ceftriaxone,Pefloxacin	Ampicillin,Cotrimoxazole,Chloramphenicol
CDN8C9	Ceftriaxone,Pefloxacin	Ampicillin,Chloramphenicol,Cotrimoxazole,Gentamicin
CAARC4	Ciprofloxacin,Ceftriaxone	Ampicillin,Cotrimoxazole,Chloramphenicol
CNS8I6	Ceftriaxone,Pefloxacin	Ampicillin,Cotrimoxazole,Chloramphenicol
CDN7ZN	Ceftriaxone,Pefloxacin	Ampicillin,Cotrimoxazole,Chloramphenicol
CDN9X4	Ceftriaxone,Pefloxacin	Ampicillin,Cotrimoxazole,Chloramphenicol
CNS4TI	Ceftriaxone,Pefloxacin	Ampicillin,Cotrimoxazole,Chloramphenicol
CDNAKC	Ceftriaxone,Pefloxacin	Ampicillin,Cotrimoxazole,Chloramphenicol
CDNC1A	Ceftriaxone,Pefloxacin	Ampicillin,Cotrimoxazole,Chloramphenicol
CNSGML	Ceftriaxone,Pefloxacin	Ampicillin,Cotrimoxazole,Chloramphenicol
CDNC47	Ceftriaxone,Pefloxacin	Ampicillin,Cotrimoxazole,Chloramphenicol

## Sheet: Supplementary Table 3
Supplementary Table 2: Non-synonymous SNPs detected in the Vi-capsule biosynthesis gene region across S. Typhi isolates included in this study.
Sample	Vaccine group	AA_change	Vi_region	Locus Tag
CDN7WC	MenA	N75D	tVID	STY4659
CDN1DL	MenA	R523H	tVID	STY4659
CDN64L	MenA	R523H	tVID	STY4659
CDN8A9	MenA	T11M	tVID	STY4659
CDN8PU	MenA	A203V	tVID	STY4659
CDNBZE	TCV	D148N	tVID	STY4659
CDN33K	MenA	Q219R	tVIE	STY4656
CDN2BJ	MenA	S290G	tVIE	STY4656
CDN8PU	MenA	S290G	tVIE	STY4656
CDNC6W	MenA	C137R	tVIE	STY4656
CDNC7U	MenA	D54Y	tVIE	STY4656
CDNBXP	MenA	S140L	vexA	STY4655
CDNA4L	MenA	V805A	tVID	STY4659
CDNA4L	MenA	D532N	tVID	STY4659

## Sheet: Supplementary Table 4
Supplementary Table 3: Two-by-two contingency tables examining associations between QRDR mutations and vaccine arm, Vi-capsule mutations and vaccine arm, and virulence-modifying SNPs and hospitalization among MenA participants.
	QRDR mutation	No QRDR mutation	Total
TCV	2	22	24
MenA	3	109	112
Total	5	131	136
	Vi mutation	No Vi mutation	Total
TCV	1	23	24
MenA	10	102	112
Total	11	125	136
	Hospitalized	Not hospitalized	Total
Vi mutation	2	9	11
No Vi mutation	13	87	100
Total	15	96	111
